# Supplementary material for: Cranial-Vertebral-Maxillary Morphological Integration in Down Syndrome
Source: Biology (Basel). 2022 Mar 24;11(4):496. doi: 10.3390/biology11040496 (PMC9027221; doi:10.3390/biology11040496)
Supplement: Supplementary file 1 [file biology-11-00496-s001.zip]

Archive with 1 entries (1 files):
- biology-1585388-supplementary.pdf
